# Supplementary material for: Ras2 Is Responsible for the Environmental Responses, Melanin Metabolism, and Virulence of Botrytis cinerea
Source: J Fungi (Basel). 2023 Mar 31;9(4):432. doi: 10.3390/jof9040432 (PMC10142356; doi:10.3390/jof9040432)
Supplement: Supplementary file 1 [file jof-09-00432-s001.zip]

Archive with 1 entries (1 files):
- jof-2234244-supplementary.pdf
